# Supplementary material for: Effect of traditional Chinese medicine on Graves’ disease: a network meta-analysis
Source: Front Pharmacol. 2024 Aug 22;15:1411459. doi: 10.3389/fphar.2024.1411459 (PMC11374712; doi:10.3389/fphar.2024.1411459)
Supplement: Supplementary file 1 [file Table3.XLSX]

## Sheet: Sheet1
Traditional Chinese Medicine Preparations	Traditional Chinese medicine	Drug name	Compositions	Species	Batch number	Drug manufacturer
BLC	Cordyceps sinensis	Cordyceps Sinensis	Cordyceps polysaccharides, nucleotides, amino acids, cordyceps acid	Cordyceps Sinensis[Ophiocordycipitaceae: Cordyceps Sinensis]	NMPA: Z10910036	Hangzhou Huadong Medicine Co., Ltd
HQI	Astragalus membranaceus	Astragalus mongholicus Bunge	Astragaloside, Astragalus polysaccharide, Isoflavone	Astragalus membranaceus[Leguminosae: Astragalus membranaceus]	NMPA: Z51021776	Chengdu Di'ao Jiuhong Pharmaceutical Factory
JKLT/JKLC	Eclipta prostrata L	Eclipta prostrata (L.) L.	Wedelolactone, Echinocystic acid, Total saponins of Eclipta prostrata L	Eclipta prostrata L[Compositae: Eclipta prostrata]	NMPA: Z20023070	Chengdu Di'ao Jiuhong Pharmaceutical Factory
	Salvia miltiorrhiza	Salvia miltiorrhiza Bunge	Salvianolate, Tanshinone IIA, Salvianolic acid B	Salvia miltiorrhiza [Labiatae: Salvia miltiorrhiza]
	Prunella vulgaris L	Prunella vulgaris L	Prunella vulgaris L.polysaccharides, Prunella vulgaris L., β-sitosterol, Ursolic acid, Kaempferol, Luteolin	Prunella vulgaris L [Labiatae: Prunella vulgaris L]
	Dioscorea opposita Thunb.	Dioscorea oppositifolia L.	Gracillin, Trillium saponins, Diosgenin, Asperin	Dioscorea opposita Thunb.[Dioscoreaceae: Dioscorea opposita Thunb.]
	Concha Ostreae	Concha Ostreae	Taurine, Glutathione, Vitamin A, Vitamin B1, Vitamin B2	Concha Ostreae[Ostreidae: Concha Ostreae]
	Bone Fossil of Big Mammals	NA	Calcium carbonate, calcium phosphate, phosphorus pentoxide	NA
TW	Tripterygium wilfordii Hook.f.	Tripterygium wilfordii Hook.f.	Tripdiolide,Wilforlide A,Triptolide	Tripterygium wilfordii Hook.f.[Celastraceae: Tripterygium wilfordii Hook.f.]	NMPA: Z31020415	Shanghai Fudan Forward Pharmaceutical Co., Ltd
SJXYD	Dioscorea bulbiferaL.	Dioscorea bulbifera L.	Diosbulbin B, Diosbulbin D, Dihydrodiosgenin,Epicatechin	Dioscorea bulbiferaL.[Dioscoreaceae: Dioscorea bulbifera L.]
	Bambusae Concretio Silicea	Bambusa textilis McClure	Rutin, Tricin, Rheochrysidin	Bambusae Concretio Silicea [Gramineae: Bambusa textilis McClure]
	Ophiopogon japonicus (Thunb.) Ker-Gawl	Ophiopogon japonicus (Thunb.) Ker Gawl.	Methylophiopogonanone A, Vanillic acid, Diosgenin	Ophiopogon japonicus (Thunb.) Ker Gawl. [Liliaceae: Ophiopogon japonicus (Thunb.) Ker Gawl.]
	Rehmannia glutinosa (Gaertn.) DC	Rehmannia glutinosa (Gaertn.) DC.	Rehmaionoside A, Jionoside C, Echinacoside	Rehmannia glutinosa (Gaertn.) DC [Scrophulariaceae: Rehmannia glutinosa (Gaertn.) DC]
	Schisandra sphenanthera Rehd. et Wils.	Schisandra chinensis (Turcz.) Baill.	Longikaurin A, Deoxyharringtonine, Schisandrin B, Schisandrin C	Schisandra sphenanthera Rehd. et Wils.[Schisandraceae: Schisandra sphenanthera Rehd. et Wils.]
	Curcuma phaeocaulis Val.	Curcuma longa L.	Hydroxybenzoic acid, p-hydroxycinnamic acid, epifriedelanol, Ursolic acid	Curcuma phaeocaulis Val. [Zingiberaceae: Curcuma phaeocaulis root]
	Sparganium stoloniferum Buch.-Ham.	Sparganium stoloniferum (Buch.-Ham. ex Graebn.) Buch.-Ham. ex Juz.	p-coumaric acid, Kaempfetol, p-hydroxybenzaldehyde	Sparganium stoloniferum Buch.-Ham.[Sparganiaceae: Sparganium stoloniferum (Graebn.) Buch.-Ham. ex Juz]
	Concha Ostreae	Concha Ostreae	Taurine, Glutathione, Vitamin A, Vitamin B1, Vitamin B2	Concha Ostreae[Ostreidae: Concha Ostreae]
	Bone Fossil of Big Mammals	NA	Calcium carbonate, calcium phosphate, phosphorus pentoxide	NA
	Astragalus membranaceus	Astragalus mongholicus Bunge	Astragaloside, Astragalus polysaccharide, Isoflavone	Astragalus membranaceus[Leguminosae: Astragalus membranaceus]
	Prunella vulgaris L.	Prunella vulgaris L	Prunella vulgaris L.polysaccharides, Prunella vulgaris L., β-sitosterol, Ursolic acid, Kaempferol, Luteolin	Prunella vulgaris L. [Labiatae: Prunella vulgaris L.]
XHXYF	Gentiana scabra Bge.	Gentiana manshurica Kitag	Gentiopicroside, Swertiamarin, Sweroside, Loganic Acid	Gentiana scabra Bge.[Gentianaceae: Gentiana scabra Bge.]
	Scutellaria baicalensis Georgi.	Scutellaria baicalensis Georgi	Baicalin, Baicalein, Oroxylin A⁃7⁃O⁃β⁃D⁃glucuronide	Scutellaria baicalensis Georgi [Labiatae: Scutellaria baicalensis Georgi]
	Anemarrhena asphodeloides Bge.	Anemarrhena asphodeloides Bunge	timosaponin-A Ⅲ, timosaponin BⅠ, Mangiferin, Rhizoma Anemarrhenae Polysaccharides	Anemarrhena asphodeloides Bge.[Asparagaceae: Anemarrhena asphodeloides Bge.]
	Lily Bulb	Bulbus Lilii	Steroidal saponin, Lily-polysaccharides, Phenolic Glyceride	Lily Bulb[Liliaceae: Lily Bulb]
	Dioscoreae Nipponicae Rhizoma	Dioscorea nipponica Makino	Diosgenin, Trillium saponins, Gracillin	Dioscoreae Nipponicae Rhizoma [Dioscoreaceae: Dioscorea nipponica Makino]
	Prunella vulgaris L.	Prunella vulgaris L	Prunella vulgaris L.polysaccharides, Prunella vulgaris L., β-sitosterol, Ursolic acid, Kaempferol, Luteolin	Prunella vulgaris L. [Labiatae: Prunella vulgaris L.]
	Rehmannia glutinosa (Gaertn.) DC	Rehmannia glutinosa (Gaertn.) DC.	Rehmaionoside A, Jionoside C, Echinacoside	Rehmannia glutinosa (Gaertn.) DC [Scrophulariaceae: Rehmannia glutinosa (Gaertn.) DC]
XHYYP	Gardenia jasminoides Ellis.	Gardenia jasminoides J.Ellis	Crocin, Geniposide, Crocetin, Quercetin-3-rutinoside	Gardenia jasminoides Ellis.[Rubiaceae: Gardenia jasminoides Ellis.]
	Indigo naturalis	Strobilanthes cusia (Nees) Kuntze	β-sitosterol, Isovitexin, Indigo	NA
	Citrus medica var. sarcodactylis Swingle	Citri sarcodactylis Fructus	Bergaptol, Quercetin, Kaempfetol, Methyl hesperidin	Citrus medica var. sarcodactylis Swingle[Rutaceae: Citrus medica L.]
	Citri Reticulatae Pericarpium Viride	Citrus reticulata Blanco	Nobiletin, Tangeretin, Naringenin, 5-Demethylnobiletin	Citri Reticulatae Pericarpium Viride[Rutaceae: Citrus reticulata Blanco]
	Radix Scrophulariae	Scrophularia ningpoensis Hemsl.	Verbascoside, Angoroside C, polysaccharides from Radix Scrophulariae	Radix Scrophulariae [Scrophulariaceae: Radix Scrophulariae]
	Adenophora triphylla (Thunb.) A.DC.	Adenophora triphylla (Thunb.) A.DC.	Quercetin, Isoquercitrin, Rutin, Kaempfetol, Bergapten	Adenophora triphylla (Thunb.) A.DC.[Campanulaceae: Adenophora triphylla (Thunb.) A.DC.]
	Radix Paeoniae Alba	Paeonia lactiflora Pall.	total glucosides of paeony, paeoniflorin, Radix PaeoniaeAlba Polysaccharides	Radix Paeoniae Alba [Ranunculaceae: Paeonia lactiflora Pall.]
	Pseudostellariae Radix	Pseudostellaria heterophylla (Miq.) Pax	Paeonol, Thymol, Furfuryl pentanoate, Pseudostellariae Radix alkaloid A	Pseudostellariae Radix [Caryophyllaceae: Pseudostellaria heterophylla (Miq.) Pax]
	Alisma orientalis	Alisma plantago-aquatica subsp. orientale (Sam.) Sam	23-Acetyl alisolC, Alisol A, Alisol B	Alisma orientalis [Alismataceae: Alisma orientalis]
	Lophatherum gracile Brongn.	Lophatherum gracile Brongn.	Rutin, Quercetin, Quercetin-3-O-β-D-glucosidse	Lophatherum gracile Brongn. [Gramineae: Lophatherum gracile Brongn.]
	Gentiana scabra Bge.	Gentiana manshurica Kitag	Gentiopicroside, Swertiamarin, Sweroside, Loganic Acid	Gentiana scabra Bge.[Gentianaceae: Gentiana scabra Bge.]
	Rehmannia glutinosa (Gaertn.) DC.	Rehmannia glutinosa (Gaertn.) DC.	Rehmaionoside A, Jionoside C, Echinacoside	Rehmannia glutinosa (Gaertn.) DC [Scrophulariaceae: Rehmannia glutinosa (Gaertn.) DC]
	Dioscorea bulbiferaL.	Dioscorea bulbifera L.	Diosbulbin B, Diosbulbin D, Dihydrodiosgenin,Epicatechin	Dioscorea bulbiferaL.[Dioscoreaceae: Dioscorea bulbifera L.]
XKCOL/XKCG	Prunella vulgaris L.	Prunella vulgaris L	Prunella vulgaris L.polysaccharides, Prunella vulgaris L. β-sitosterol, Ursolic acid, Kaempferol, Luteolin	Prunella vulgaris L. [Labiatae: Prunella vulgaris L.]	NMPA: Z19990052/ NMPA: Z20040148/ NMPA: Z20050593	Shanghai Fudan Forward Pharmaceutical Co., Ltd Jiangsu Chenpai Pharmaceutical Group Co., Ltd Shandong Xianhe Pharmaceutical Co., Ltd
YKP	Cornu Saigae Tataricae	Saigae Tataricae Cornu	Calcium phosphate, keratin	Cornu Saigae Tataricae [Bovidae: Saiga tatarica Linnaeus]	NMPA: Z20050270/ NMPA: Z22024580	Jilin Aodong Group Liyuan Pharmaceutical Co., Ltd/Jilin Longtai Pharmaceutical Co., Ltd
	Mori Fructus	Morus alba L.	mulberroside A, Olyhydroxylated Alkaloids, Parabens	Mori Fructus [Moraceae: Morus alba L.]
	Corydalis yanhusuo W.T.Wang	Corydalis yanhusuo (Y.H.Chou & Chun C.Hsu) W.T.Wang ex Z.Y.Su & C.Y.Wu	Corydaline, Dltetrahydropalmatine, Berberine	Corydalis yanhusuo W.T.Wang[Papaveraceae; Corydalis yanhusuo rhizome]
	Cyperus rotundus L.	Cyperus rotundus L	α-Cyperone, cyperus rotundus polysaccharide, Cyperotundone	Cyperus rotundus L.[Cyperaceae: Cyperus rotundus L.]
	Concha Haliotidis	Concha Haliotidis	Sodium, magnesium, aluminum, Conchiolin, Amino acids, Bilirubin	Concha Haliotidis [Haliotidae: Concha Haliotidis]
	Polygonatum sibiricum Re	Polygonatum sibiricum Redouté	polygonatum sibiricum polysaccharides, Spirostanol saponins, Lignan	Polygonatum sibiricum Red[Asparagaceae: Polygonatum sibiricum]
	Asparagi Radix	Asparagus officinalis L.	Asparagus polysaccharides, Smilagenin, Stigmasterol	Asparagi Radix[Liliaceae: Asparagus cochinchinensis]
	Fructus Ligustri Lucidi	Ligustrum lucidum W.T.Aiton	Ligustrin, Ursolic acid, Quercetin	Fructus Ligustri Lucidi[Oleaceae: Ligustrum lucidum Ait.]
	Radix Paeoniae Alba	Paeonia lactiflora Pall.	total glucosides of paeony, paeoniflorin, Radix PaeoniaeAlba Polysaccharides	Radix Paeoniae Alba [Ranunculaceae: Paeonia lactiflora Pall.]
	Bambusae Concretio Silicea	Bambusa textilis McClure	Rutin, Tricin, Rheochrysidin	Bambusae Concretio Silicea [Gramineae: Bambusa textilis McClure]
	Citri Reticulatae Pericarpium Viride	Citrus reticulata Blanco	Nobiletin, Tangeretin, Naringenin, 5-Demethylnobiletin	Citri Reticulatae Pericarpium Viride[Rutaceae: Citrus reticulata Blanco]
	Radix Scrophulariae	Scrophularia ningpoensis Hemsl.	Verbascoside, Angoroside C, polysaccharides from Radix Scrophulariae	Radix Scrophulariae [Scrophulariaceae: Radix Scrophulariae]
	Dioscorea bulbiferaL.	Dioscorea bulbifera L.	Diosbulbin B, Diosbulbin D, Dihydrodiosgenin,Epicatechin	Dioscorea bulbiferaL.[Dioscoreaceae: Dioscorea bulbifera L.]
	Rehmannia glutinosa (Gaertn.) DC	Rehmannia glutinosa (Gaertn.) DC.	Rehmaionoside A, Jionoside C, Echinacoside	Rehmannia glutinosa (Gaertn.) DC [Scrophulariaceae: Rehmannia glutinosa (Gaertn.) DC]
YJP	Lonicera japonica Thunb.	Lonicera japonica Thunb.	Luteolin, Lonicerin, Luteolin⁃7⁃O⁃D⁃glucosidse	Lonicera japonica Thunb.[Caprifoliaceae: Lonicera japonica Thunb.]
	Fructus Forsythiae	Forsythia suspensa (Thunb.) Vahl	Forsythoside A, Forsythoside B, Salidroside, Phillyrin, Phillygenin	Fructus Forsythiae[Oleaceae: Forsythia suspensa (Thunb.) Vahl. ]
	Gleditsiae Spina	Gleditsia sinensis Lam.	Echinocystic acid, Betulinic acid, Sinapaldehyde, p-hydroxycinnamic acid, Isoglycyrrhizinate	Gleditsiae Spina[Leguminosae: Gleditsia sinensis Lam.]
	Fritillaria thunbergii Miq.	Fritillaria thunbergii Miq	Cyclopamine, Ziebeimine, Zhebeirine, Zhebeinine	Fritillaria thunbergii Miq. [Liliaceae; Fritillaria thunbergii bulbus]
	Appendiculate cremastra pseudobulb	Cremastra appendiculata (D.Don) Makino	β-sitosterol, Stigmasterol, 2-methoxy-9,10-dihydrophenanthrene-4,5-diol	Appendiculate cremastra pseudobulb[Orchidaceae: Cremastra appendiculata]
	Snakegourd root	Trichosanthes kirilowii Maxim	Soyacerebroside I, Trichosanthin, Polysaccharide of Snakegourd root	Snakegourd root [Cucurbitaceae: Trichosanthes kirilowii Maxim. ]
	Bupleurum falcatuml	Bupleurum falcatum L.	Bupleurum chinense DC polysaccharide, Kaempfetol, Isorhamnetin, Quercetin	Radix Bupleuri [Apiaceae: Bupleurum chinense DC]
	Coix lacryma jobi L. var. ma yuen (Roman.) Stapf.	Coix lacryma-jobi var. ma-yuen (Rom.Caill.) Stapf	p-Coumaric acid, Ferulic acid, 5,7-Dihydroxychromone 7-rutinoside	Coix lacryma jobi L. var. ma yuen (Roman.) Stapf.[Gramineae: Coix lacryma-jobi L.var.ma-yuen semen]
	Polyporus Umbellatus	Polyporus Umbellatus	Ergosterol, Polyporusterone A, Polyporusterone B, Polyporusterone C	Polyporus Umbellatus[Polyporaceae: Polyporus umbellatus (Pers.) Fries]
	Coptis chinensis Franch	Coptis chinensis Franch.	Magnoflorine, Coptisine, Berberine, Picroside I	Coptis chinensis Franch [Ranunculaceae; Coptis chinensis root]
	Prunella vulgaris L.	Prunella vulgaris L	Prunella vulgaris L.polysaccharides, Prunella vulgaris L., β-sitosterol, Ursolic acid, Kaempferol, Luteolin	Prunella vulgaris L. [Labiatae: Prunella vulgaris L.]
	Tripterygium wilfordii Hook.f.	Tripterygium wilfordii Hook.f.	Tripdiolide,Wilforlide A,Triptolide	Tripterygium wilfordii Hook.f. [Celastraceae: Tripterygium wilfordii Hook.f.]
